# Supplementary material for: N-(4-Chloro­phen­yl)ethanimidamide
Source: Acta Crystallogr Sect E Struct Rep Online. 2010 Mar 27;66(Pt 4):o958. doi: 10.1107/S1600536810011013 (PMC2984039; doi:10.1107/S1600536810011013)
Supplement: Supplementary file 2 [file e-66-0o958-Isup2.hkl]

#
# h,k,l, Fc-squared, Fo-squared, sigma(Fo-squared) and status flag
#
data_I
_shelx_title ' 0511                   R =  New: Pbca'
_shelx_refln_list_code          4
_shelx_F_calc_maximum      222.13
_exptl_crystal_F_000       704.00
_reflns_d_resolution_high  0.7702
 
loop_
 _symmetry_equiv_pos_as_xyz
 'x, y, z'
 '-x+1/2, -y, z+1/2'
 'x+1/2, -y+1/2, -z'
 '-x, y+1/2, -z+1/2'
 '-x, -y, -z'
 'x-1/2, y, -z-1/2'
 '-x-1/2, y-1/2, z'
 'x, -y-1/2, z-1/2'
 
_cell_length_a     9.6460
_cell_length_b     9.0192
_cell_length_c    19.3281
_cell_angle_alpha  90.000
_cell_angle_beta   90.000
_cell_angle_gamma  90.000
 
_shelx_F_squared_multiplier     1.000
 
loop_
 _refln_index_h
 _refln_index_k
 _refln_index_l
 _refln_F_squared_calc
 _refln_F_squared_meas
 _refln_F_squared_sigma
 _refln_observed_status
   2   0   0     2092.49     1998.67     50.69 o
   4   0   0     2684.42     2706.58     74.18 o
   6   0   0      937.54     1094.03     50.91 o
   8   0   0        0.33        1.85     18.00 o
  10   0   0      932.18      949.15     70.90 o
  12   0   0       82.18       37.67     62.79 o
   2   1   0    29915.87    27730.64    419.29 o
   4   1   0    11833.01    11762.94    197.82 o
   6   1   0     3173.10     3280.99     73.47 o
   8   1   0       75.54       89.52     16.61 o
  10   1   0      117.28      123.47     22.10 o
  12   1   0       78.11       51.24     33.09 o
   0   2   0      263.01      255.87     14.50 o
   2   2   0    49342.14    46547.46    769.08 o
   4   2   0     1770.90     1865.02     43.26 o
   6   2   0     1804.22     1874.09     52.80 o
   8   2   0     3227.10     3522.59    124.61 o
  10   2   0        0.39       -4.77     23.56 o
  12   2   0        5.26       23.71     47.09 o
   2   3   0     1161.31      942.68     24.74 o
   4   3   0    13122.07    13565.08    204.16 o
   6   3   0     1687.96     1919.40     51.28 o
   8   3   0        1.53       12.72     11.55 o
  10   3   0       53.51       23.53     31.72 o
  12   3   0        1.61      -15.70     40.81 o
   0   4   0    10099.33    10401.67    201.47 o
   2   4   0      607.46      657.47     17.79 o
   4   4   0     1132.94     1234.41     38.68 o
   6   4   0      333.88      371.46     13.44 o
   8   4   0      316.72      300.64     18.08 o
  10   4   0      227.50      222.28     23.48 o
   2   5   0     1799.89     2289.32     47.63 o
   4   5   0        8.55       -2.05     10.36 o
   6   5   0      336.77      312.17     23.76 o
   8   5   0      140.19      132.78     28.55 o
  10   5   0        0.05       51.54     38.32 o
   0   6   0     1146.64     1307.95     53.18 o
   2   6   0      161.54      202.82     12.12 o
   4   6   0      332.83      356.92     26.00 o
   6   6   0       46.74       27.29     24.47 o
   8   6   0       95.97       84.36     24.90 o
  10   6   0        0.70      -20.70     34.48 o
   2   7   0      286.89      293.75     18.35 o
   4   7   0        0.14       -8.63     15.70 o
   6   7   0       16.21       18.36     24.82 o
   8   7   0        1.20      -17.58     24.32 o
  10   7   0       38.11       67.02     40.63 o
   0   8   0      962.31     1118.60     66.83 o
   2   8   0       92.14       87.27     13.32 o
   4   8   0       56.75       66.20     32.49 o
   6   8   0      119.58       88.28     29.57 o
   8   8   0       20.02       39.02     36.55 o
   2   9   0      135.05      141.23     23.56 o
   4   9   0      474.93      418.71     51.70 o
   6   9   0      129.91      104.23     37.51 o
   8   9   0       18.49       41.44     42.93 o
   0  10   0      726.39      801.20     92.61 o
   2  10   0      368.02      346.15     27.93 o
   4  10   0       51.96       44.13     42.96 o
   6  10   0       57.96       73.68     50.67 o
   2  11   0      489.12      583.37     81.33 o
   4  11   0      264.11      343.42     58.91 o
   1   1   1      608.67      583.71     10.01 o
   2   1   1     1111.52     1305.58     20.71 o
   3   1   1     7698.63     7552.10     91.06 o
   4   1   1       34.07       39.27      4.77 o
   5   1   1      320.29      313.13      9.70 o
   6   1   1      418.81      390.27     12.92 o
   7   1   1      271.79      304.37     13.59 o
   8   1   1      495.65      508.44     20.07 o
   9   1   1        6.13        5.63     10.68 o
  10   1   1      153.75      166.52     16.01 o
  11   1   1        0.20      -19.93     14.71 o
  12   1   1        5.64       14.32     24.14 o
   0   2   1    10789.29     9718.95    132.73 o
   1   2   1     3408.26     3192.73     37.98 o
   2   2   1      681.47      608.61     13.67 o
   3   2   1      109.14       89.89      4.35 o
   4   2   1     3954.83     4128.32     55.26 o
   5   2   1     2560.22     2605.92     42.99 o
   6   2   1       69.26       38.07      7.14 o
   7   2   1       67.29       73.77      8.37 o
   8   2   1      224.52      203.24     14.01 o
   9   2   1       71.30       72.90     11.98 o
  10   2   1       51.30       41.87     13.75 o
  11   2   1       15.66       41.38     18.01 o
  12   2   1       76.54       70.10     27.92 o
   1   3   1     4638.79     4384.31     52.03 o
   2   3   1       10.88        6.07      2.84 o
   3   3   1       13.59       12.64      4.15 o
   4   3   1      915.06      820.38     15.39 o
   5   3   1       76.44       60.45      5.65 o
   6   3   1      627.95      640.16     18.88 o
   7   3   1      146.42      144.33     10.50 o
   8   3   1      329.78      340.22     17.12 o
   9   3   1      227.84      237.13     15.12 o
  10   3   1        2.00       -2.92     13.99 o
  11   3   1        4.57       -4.77     15.00 o
  12   3   1       40.36       71.45     32.13 o
   0   4   1      886.17      941.09     23.39 o
   1   4   1     4176.74     4343.13     53.40 o
   2   4   1      213.91      258.36      9.29 o
   3   4   1     1871.77     1974.54     37.97 o
   4   4   1     1624.66     1643.75     35.22 o
   5   4   1       88.49       73.63      9.71 o
   6   4   1      483.49      513.30     13.12 o
   7   4   1      248.92      232.81      9.53 o
   8   4   1     1166.58     1220.61     33.68 o
   9   4   1       40.90       43.09      9.31 o
  10   4   1        0.85       15.46     12.25 o
  11   4   1       16.06       19.87     17.38 o
   1   5   1     2291.03     2380.30     33.45 o
   2   5   1     1070.92     1120.79     21.04 o
   3   5   1      294.75      230.65     11.98 o
   4   5   1      410.05      409.01     16.47 o
   5   5   1       35.20       27.51      9.18 o
   6   5   1       13.57        3.16      9.36 o
   7   5   1       65.10       82.94     13.90 o
   8   5   1       18.25       29.92     15.21 o
   9   5   1       67.52       77.95     19.05 o
  10   5   1       70.27       82.39     28.00 o
  11   5   1       61.55       52.29     26.31 o
   0   6   1     1849.93     1954.25     45.16 o
   1   6   1        1.91        0.76      5.04 o
   2   6   1       95.48       91.13      8.21 o
   3   6   1      938.61      960.89     26.24 o
   4   6   1      130.49      112.30     11.95 o
   5   6   1      686.59      713.32     26.41 o
   6   6   1       73.62       41.44     11.88 o
   7   6   1       81.05       66.35     14.79 o
   8   6   1       35.36       52.10     16.00 o
   9   6   1       16.01        1.10     19.33 o
  10   6   1      155.06      143.35     29.15 o
   1   7   1      469.83      455.31     15.50 o
   2   7   1       25.30       22.37      6.81 o
   3   7   1      358.75      408.41     20.05 o
   4   7   1      256.97      248.49     18.22 o
   5   7   1        2.46       -4.84     12.74 o
   6   7   1      119.80       97.71     16.24 o
   7   7   1       38.72       42.76     18.80 o
   8   7   1        0.11       -2.88     20.76 o
   9   7   1       50.24       64.82     29.95 o
  10   7   1       55.01       68.68     39.92 o
   0   8   1       56.25       53.58     13.70 o
   1   8   1        9.29        3.13      8.93 o
   2   8   1      265.12      267.76     18.85 o
   3   8   1        4.68       20.17     13.69 o
   4   8   1       76.20       93.03     19.42 o
   5   8   1      250.46      215.13     23.12 o
   6   8   1       62.53       47.63     19.64 o
   7   8   1      159.42      115.64     25.95 o
   8   8   1       36.84       27.16     28.48 o
   9   8   1        0.14      -10.82     30.06 o
   1   9   1       23.42       46.06     14.40 o
   2   9   1      121.08      122.26     11.76 o
   3   9   1       86.79       69.91     18.69 o
   4   9   1       53.07       79.79     22.27 o
   5   9   1       74.16       65.36     22.49 o
   6   9   1       11.89       16.79     28.31 o
   7   9   1        2.49        6.69     27.34 o
   0  10   1      143.29      116.01     30.02 o
   1  10   1        4.84       28.18     14.41 o
   2  10   1       26.15       36.99     15.03 o
   3  10   1        0.16       14.92     21.51 o
   4  10   1       39.87       20.43     25.51 o
   5  10   1        0.08        6.68     31.39 o
   6  10   1       16.25       48.57     31.21 o
   1  11   1        0.19       31.13     36.27 o
   2  11   1        3.64      -24.72     33.34 o
   3  11   1        1.18       22.42     38.77 o
   4  11   1        4.56       -3.08     31.14 o
   1   0   2     4148.88       -2.09      2.81 o
   2   0   2    16255.41    15237.40    262.58 o
   3   0   2      792.52      971.27     35.34 o
   4   0   2       17.86        9.90      6.37 o
   5   0   2     3816.30     4284.06     86.71 o
   6   0   2        0.38        8.06      9.21 o
   7   0   2        1.19        0.52      9.62 o
   8   0   2     4067.77     4695.71    118.56 o
   9   0   2     1089.57     1141.43     68.88 o
  10   0   2        3.80       12.60     19.42 o
  11   0   2      345.38      366.38     34.98 o
  12   0   2      361.37      442.34     62.16 o
   1   1   2      171.92      159.82      4.46 o
   2   1   2    11028.69    10029.91    121.58 o
   3   1   2      128.52      115.05      5.32 o
   4   1   2     4617.83     4348.59     59.80 o
   5   1   2      744.13      745.50     16.06 o
   6   1   2      333.23      348.44     12.50 o
   7   1   2     1069.67     1067.56     25.72 o
   8   1   2        0.12       11.28      8.86 o
   9   1   2       64.48       55.58     12.30 o
  10   1   2      161.75      149.35     16.31 o
  11   1   2       13.07       12.43     15.72 o
  12   1   2        6.46       -5.23     24.66 o
   0   2   2    36972.97    33213.61    459.90 o
   1   2   2     3202.06     2986.67     37.63 o
   2   2   2      995.93      957.59     15.31 o
   3   2   2     2049.09     1961.82     32.06 o
   4   2   2        3.58        6.47      3.31 o
   5   2   2      544.99      679.83     15.46 o
   6   2   2     2587.93     2787.10     46.28 o
   7   2   2       75.85       62.17      8.51 o
   8   2   2      126.17      124.01     11.96 o
   9   2   2       73.54       69.81     13.66 o
  10   2   2      109.96       82.88     16.70 o
  11   2   2      133.52      135.80     22.62 o
  12   2   2        8.41       21.69     25.93 o
   1   3   2      194.15      176.84      5.99 o
   2   3   2      148.88      199.84      6.62 o
   3   3   2     1003.59     1009.05     16.78 o
   4   3   2     2493.14     2601.11     35.11 o
   5   3   2      623.53      620.16     16.17 o
   6   3   2      719.26      672.68     16.70 o
   7   3   2        0.26       13.11      7.26 o
   8   3   2      149.88      133.93     12.61 o
   9   3   2       90.07       67.50     12.03 o
  10   3   2        3.85       -7.27     12.15 o
  11   3   2       19.74        4.28     14.02 o
  12   3   2       17.38       60.41     32.13 o
   0   4   2      178.81      159.48      9.11 o
   1   4   2        0.34       -3.77      3.37 o
   2   4   2     1825.06     1965.18     26.74 o
   3   4   2      144.72      120.11      6.40 o
   4   4   2      144.12      174.25      7.64 o
   5   4   2        8.45        9.18      3.93 o
   6   4   2       37.05       30.88      6.30 o
   7   4   2      378.63      390.68     14.55 o
   8   4   2      305.57      290.99     14.07 o
   9   4   2       21.27       20.76     12.50 o
  10   4   2       89.92       73.46     13.26 o
  11   4   2        1.77       -2.27     13.47 o
   1   5   2      347.88      388.62     10.28 o
   2   5   2      312.30      308.03      8.67 o
   3   5   2        9.24        9.40      2.89 o
   4   5   2       93.60      126.35     10.45 o
   5   5   2       26.45       42.26      9.40 o
   6   5   2       17.59       13.53     11.58 o
   7   5   2      101.13       99.38     13.42 o
   8   5   2        6.23        7.49     14.38 o
   9   5   2      102.72       72.56      9.54 o
  10   5   2       30.89       31.22     21.65 o
  11   5   2        3.71       28.75     32.45 o
   0   6   2        1.12       11.68      7.40 o
   1   6   2      118.77      132.22      7.47 o
   2   6   2       86.48      107.06      7.29 o
   3   6   2      645.69      680.51     18.10 o
   4   6   2       85.61      107.59     11.80 o
   5   6   2        1.52        7.40     10.61 o
   6   6   2       11.99       18.52     12.09 o
   7   6   2       24.61       28.25     13.85 o
   8   6   2        0.01        7.28     18.73 o
   9   6   2       38.06       24.75     22.50 o
  10   6   2       49.86       59.27     24.53 o
   1   7   2      271.30      281.42     11.30 o
   2   7   2        9.03       10.57      5.81 o
   3   7   2       98.86       97.78      7.82 o
   4   7   2      129.71      104.04     13.41 o
   5   7   2       83.30       54.20     14.26 o
   6   7   2      137.73      132.80     17.65 o
   7   7   2       86.85       83.93     20.14 o
   8   7   2       34.05       29.32     22.85 o
   9   7   2       17.03       13.62     21.09 o
   0   8   2      106.45       91.10     15.56 o
   1   8   2       86.08       77.93     10.08 o
   2   8   2       88.24       83.42      9.09 o
   3   8   2       94.08       97.36     11.51 o
   4   8   2        5.92        7.08     14.59 o
   5   8   2      157.69      172.78     21.89 o
   6   8   2       50.37       34.07     20.96 o
   7   8   2        4.28       12.31     21.85 o
   8   8   2       54.89       41.94     25.89 o
   9   8   2       16.79       12.39     25.02 o
   1   9   2      218.54      228.48     18.01 o
   2   9   2      522.91      545.39     21.56 o
   3   9   2        0.82        3.59     19.60 o
   4   9   2      178.10      177.32     27.08 o
   5   9   2       11.66       21.54     23.02 o
   6   9   2       17.75       20.93     23.00 o
   7   9   2       57.70       51.54     28.38 o
   0  10   2      516.51      571.76     42.89 o
   1  10   2        0.02       -6.60     15.59 o
   2  10   2       74.25       70.81     16.55 o
   3  10   2       67.74       82.55     25.06 o
   4  10   2        2.31        7.26     27.52 o
   5  10   2       67.20       85.15     29.50 o
   6  10   2       28.62       47.11     30.74 o
   1  11   2        2.02       14.16     44.87 o
   2  11   2       38.75       33.82     35.70 o
   3  11   2       38.02       47.27     36.83 o
   4  11   2       75.77      161.70     46.94 o
   1   1   3      155.63      178.90      4.28 o
   2   1   3     6681.65     6004.65     74.12 o
   3   1   3        0.45        0.67      3.09 o
   4   1   3       66.38       91.75      6.07 o
   5   1   3        4.18       13.68      4.61 o
   6   1   3      324.98      316.03     14.93 o
   7   1   3       27.37       28.20      7.95 o
   8   1   3       96.10       93.57     10.22 o
   9   1   3       87.42       97.80     12.54 o
  10   1   3        1.67       -3.22     12.71 o
  11   1   3      121.46      106.34     18.00 o
  12   1   3        8.69       21.67     23.70 o
   0   2   3     1505.25     1538.33     30.07 o
   1   2   3     2704.20     2469.64     30.83 o
   2   2   3      181.62      166.66      5.06 o
   3   2   3      738.34      756.85     13.69 o
   4   2   3       22.16       10.76      4.07 o
   5   2   3        8.34        5.02      4.42 o
   6   2   3      256.34      272.36     11.67 o
   7   2   3      277.03      306.73     12.55 o
   8   2   3      854.32      840.44     26.05 o
   9   2   3      170.78      174.87     14.91 o
  10   2   3        4.19       -9.73     18.99 o
  11   2   3      172.76      179.79     23.54 o
  12   2   3       20.37        4.67     23.56 o
   1   3   3       71.67       70.97      4.33 o
   2   3   3     1879.40     1772.22     26.87 o
   3   3   3      640.26      667.44     14.58 o
   4   3   3     3496.83     3572.67     52.87 o
   5   3   3        7.27        1.50      4.32 o
   6   3   3        4.40       11.59      5.55 o
   7   3   3       33.40       30.72      7.37 o
   8   3   3        5.82       11.86      8.01 o
   9   3   3       40.31       34.63     10.31 o
  10   3   3      108.35      134.24     17.99 o
  11   3   3        3.04        8.05     14.57 o
  12   3   3       91.40       80.37     37.67 o
   0   4   3     5846.30     5579.87     95.14 o
   1   4   3     1100.34     1118.91     17.10 o
   2   4   3     1457.90     1476.78     23.79 o
   3   4   3        0.19        5.75      3.32 o
   4   4   3      442.08      401.57     12.90 o
   5   4   3      228.80      275.31     10.35 o
   6   4   3     1782.45     1921.91     36.27 o
   7   4   3     1047.55     1110.82     30.70 o
   8   4   3       72.34       93.19     10.88 o
   9   4   3       13.56        9.67      8.92 o
  10   4   3      185.77      195.95     17.45 o
  11   4   3      104.20      105.96     26.61 o
   1   5   3      530.04      489.27     11.89 o
   2   5   3      444.23      418.96     10.87 o
   3   5   3        6.26       -0.71      3.43 o
   4   5   3     1343.85     1402.58     29.26 o
   5   5   3       64.75       61.85     11.22 o
   6   5   3     1124.97     1145.56     36.64 o
   7   5   3       41.97       21.99     11.69 o
   8   5   3      104.10      100.50     16.96 o
   9   5   3      246.45      209.39     16.08 o
  10   5   3      594.72      602.78     43.29 o
  11   5   3       56.42       91.53     34.96 o
   0   6   3      918.40      972.48     31.36 o
   1   6   3      283.56      317.66     10.97 o
   2   6   3      678.02      718.21     20.16 o
   3   6   3        0.04        1.55      4.57 o
   4   6   3        9.13       21.02      9.70 o
   5   6   3      166.05      135.59     14.00 o
   6   6   3      339.15      328.87     21.53 o
   7   6   3       90.79       74.44     14.50 o
   8   6   3     1413.35     1568.97     55.61 o
   9   6   3      143.44      107.39     25.37 o
  10   6   3        3.22        7.26     24.24 o
   1   7   3        2.19       15.39      6.55 o
   2   7   3     1139.67     1274.80     26.49 o
   3   7   3      264.07      237.84     12.61 o
   4   7   3      797.65      780.38     30.16 o
   5   7   3      107.86       84.10     14.88 o
   6   7   3       20.22       31.22     13.85 o
   7   7   3       73.46       71.10     16.86 o
   8   7   3       42.22       49.36     22.28 o
   9   7   3        2.25      -28.22     23.42 o
   0   8   3      765.93      772.70     32.62 o
   1   8   3       34.90       29.17      8.09 o
   2   8   3       76.57       62.03      8.08 o
   3   8   3       89.02       99.29     10.62 o
   4   8   3       13.88       23.06     15.14 o
   5   8   3       44.39       35.04     16.61 o
   6   8   3      471.51      468.74     29.90 o
   7   8   3       21.18       28.40     23.61 o
   8   8   3        7.48        4.78     28.15 o
   9   8   3       23.79       -2.02     29.72 o
   1   9   3       39.75       23.68     10.29 o
   2   9   3      131.70      118.36     11.90 o
   3   9   3       34.05       23.80      8.22 o
   4   9   3      127.33      139.65     21.52 o
   5   9   3        1.10      -15.87     20.38 o
   6   9   3        4.07       20.65     28.78 o
   7   9   3       31.37       34.41     27.31 o
   0  10   3        4.32       29.27     28.09 o
   1  10   3        2.77       13.58     13.90 o
   2  10   3       44.54       35.17     16.26 o
   3  10   3        2.00        3.17     23.86 o
   4  10   3       50.99       66.22     26.91 o
   5  10   3        2.94        3.74     25.57 o
   6  10   3        0.24      -33.80     26.01 o
   1  11   3        4.10       14.63     35.98 o
   2  11   3       17.11       10.12     34.12 o
   3  11   3        0.13      -22.32     37.23 o
   4  11   3        1.53      -54.86     65.46 o
   0   0   4     2180.77     1990.78     66.15 o
   1   0   4      653.96      650.24     18.84 o
   2   0   4     4436.34     4086.51     86.42 o
   3   0   4    20076.69    19707.79    358.12 o
   4   0   4      249.13      284.37     12.80 o
   5   0   4      360.40      256.32     13.16 o
   6   0   4      131.34      161.70     12.34 o
   7   0   4      715.41      696.76     28.17 o
   8   0   4      422.26      412.34     23.57 o
   9   0   4       41.22       45.68     13.75 o
  10   0   4       18.93       22.90     20.17 o
  11   0   4       51.42       73.20     26.38 o
  12   0   4      173.07      170.71     58.08 o
   1   1   4     2337.69     2191.67     27.34 o
   2   1   4      143.71      162.72      5.06 o
   3   1   4      664.29      618.09     12.23 o
   4   1   4      663.33      640.61     14.94 o
   5   1   4     1213.49     1140.32     22.15 o
   6   1   4      124.46      141.89      9.23 o
   7   1   4     1188.54     1276.01     29.43 o
   8   1   4       91.78      104.24     10.89 o
   9   1   4      495.17      492.49     20.65 o
  10   1   4      156.62      120.80     16.75 o
  11   1   4       13.72       33.42     20.39 o
  12   1   4        0.45      -27.54     27.19 o
   0   2   4     5841.34     5552.85     96.89 o
   1   2   4     1097.88     1018.22     16.47 o
   2   2   4        0.08        1.20      2.68 o
   3   2   4       72.92       50.31      4.30 o
   4   2   4      506.05      514.11     13.43 o
   5   2   4     2091.92     2104.54     36.73 o
   6   2   4       26.55       27.29      6.37 o
   7   2   4      577.84      583.00     18.03 o
   8   2   4      150.53      134.81     12.44 o
   9   2   4      763.63      773.76     28.53 o
  10   2   4      408.38      459.81     24.23 o
  11   2   4      355.24      347.45     38.06 o
  12   2   4       51.07       15.67     23.36 o
   1   3   4     2825.30     2813.42     37.92 o
   2   3   4       32.91       43.66      3.68 o
   3   3   4      137.43      178.27      7.49 o
   4   3   4       18.50       33.45      4.75 o
   5   3   4       34.49       39.63      6.16 o
   6   3   4      598.01      657.85     16.71 o
   7   3   4      735.55      748.38     20.14 o
   8   3   4      432.78      468.21     17.64 o
   9   3   4       95.56       93.76     12.46 o
  10   3   4       26.91       21.80     14.07 o
  11   3   4       26.77        9.79     19.21 o
   0   4   4       28.64       23.17      6.66 o
   1   4   4        2.45        8.48      4.05 o
   2   4   4      411.13      438.57     10.75 o
   3   4   4      145.39      132.65      7.06 o
   4   4   4       26.98       22.95      4.94 o
   5   4   4      205.12      199.70      8.99 o
   6   4   4      470.71      466.82     14.95 o
   7   4   4        0.06       -3.56      5.68 o
   8   4   4      390.58      434.73     18.16 o
   9   4   4        0.67       -1.49      8.50 o
  10   4   4       19.99       12.60     12.60 o
  11   4   4       96.74       68.76     18.30 o
   1   5   4        1.98        7.50      4.76 o
   2   5   4        0.17        8.51      4.50 o
   3   5   4       99.87      137.11      6.28 o
   4   5   4       49.91       61.63      9.79 o
   5   5   4      121.83      133.31     10.57 o
   6   5   4      139.58      127.72      7.87 o
   7   5   4       34.71       32.60      5.88 o
   8   5   4       12.84        6.30      6.05 o
   9   5   4       78.86       61.44     13.52 o
  10   5   4       10.17      -13.30     13.34 o
  11   5   4        7.91       40.81     65.93 o
   0   6   4        2.60       22.78      8.88 o
   1   6   4        2.70        7.78      5.66 o
   2   6   4        5.24        4.57      5.51 o
   3   6   4       56.48       50.03      4.67 o
   4   6   4      195.61      185.18     12.14 o
   5   6   4      179.45      169.27     15.01 o
   6   6   4      105.00       90.27     13.64 o
   7   6   4        6.74       17.87     13.47 o
   8   6   4       44.63       42.93     21.05 o
   9   6   4       13.01       35.51     18.96 o
  10   6   4        5.81       15.51     23.04 o
   1   7   4      236.85      216.77     10.52 o
   2   7   4       46.37       45.72      6.76 o
   3   7   4       14.16       12.86      4.33 o
   4   7   4       56.51       45.24     12.74 o
   5   7   4      219.35      223.72     18.10 o
   6   7   4       94.50       69.81     16.30 o
   7   7   4        2.91        9.35     17.86 o
   8   7   4        3.29       -0.49     19.90 o
   9   7   4       28.47       39.09     25.15 o
   0   8   4       57.28       74.87     14.69 o
   1   8   4       19.42       19.18      7.59 o
   2   8   4        7.99        5.36      6.88 o
   3   8   4      581.89      651.52     19.64 o
   4   8   4       65.09       32.00     16.16 o
   5   8   4        8.12        0.22     16.42 o
   6   8   4       18.91       39.41     19.67 o
   7   8   4        0.01       15.43     22.26 o
   8   8   4        3.97       30.95     23.29 o
   1   9   4      108.65      101.28     11.45 o
   2   9   4        6.83       12.03      9.53 o
   3   9   4       34.17       29.13     11.56 o
   4   9   4       39.42       29.77     19.56 o
   5   9   4        3.06       11.36     21.86 o
   6   9   4       72.48       66.27     28.55 o
   7   9   4      266.25      252.67     32.08 o
   0  10   4       12.45        4.32     18.98 o
   1  10   4       79.97       62.34     14.08 o
   2  10   4        5.47       -1.63     16.15 o
   3  10   4       77.44       85.43     26.24 o
   4  10   4       10.59       19.16     23.91 o
   5  10   4      137.61      123.85     32.17 o
   6  10   4        0.79      -22.04     26.52 o
   1  11   4      120.98      105.27     39.40 o
   2  11   4        1.56       17.11     42.26 o
   3  11   4        0.69       33.56     38.42 o
   1   1   5      410.58      475.60      9.35 o
   2   1   5      262.58      286.93      7.12 o
   3   1   5       22.62       29.12      3.09 o
   4   1   5       18.76       18.61      2.89 o
   5   1   5       21.09       19.51      4.70 o
   6   1   5       88.86       88.54      7.64 o
   7   1   5       33.49       32.20      7.82 o
   8   1   5       75.89       79.51     10.28 o
   9   1   5        5.10        7.27      8.98 o
  10   1   5      359.47      354.19     20.84 o
  11   1   5       87.64      103.64     27.75 o
  12   1   5        8.08       19.01     37.16 o
   0   2   5     1778.86     1638.53     46.48 o
   1   2   5     7524.84     7249.54     79.53 o
   2   2   5       19.98       20.32      3.94 o
   3   2   5     1420.05     1370.23     23.15 o
   4   2   5        3.47        4.08      4.07 o
   5   2   5        0.07        2.36      4.55 o
   6   2   5      178.23      155.02      7.99 o
   7   2   5       83.16       97.50      8.67 o
   8   2   5      302.17      336.17     14.95 o
   9   2   5       47.82       43.99     11.38 o
  10   2   5       63.40       62.56     16.83 o
  11   2   5        9.53       51.55     22.72 o
  12   2   5      103.93      123.95     33.68 o
   1   3   5     1683.66     1539.80     25.06 o
   2   3   5      209.89      190.77      6.86 o
   3   3   5      194.43      205.66      7.63 o
   4   3   5     1189.18     1127.69     20.44 o
   5   3   5       22.62       29.80      7.63 o
   6   3   5      229.35      216.36      9.94 o
   7   3   5      432.38      465.72     14.61 o
   8   3   5      246.91      250.16     11.70 o
   9   3   5      186.46      187.20     12.17 o
  10   3   5      123.42      113.40     14.62 o
  11   3   5      169.42      161.33     26.09 o
   0   4   5       42.84       41.73      6.96 o
   1   4   5     1034.61     1059.57     19.79 o
   2   4   5     1162.74     1150.82     21.82 o
   3   4   5     1095.02     1068.67     20.53 o
   4   4   5      285.64      258.53      8.75 o
   5   4   5     1143.14     1163.98     26.82 o
   6   4   5      815.59      888.34     20.35 o
   7   4   5      293.74      294.34     11.80 o
   8   4   5      331.74      334.46     15.00 o
   9   4   5      631.67      696.00     24.55 o
  10   4   5       13.80      -13.57     13.67 o
  11   4   5       48.60       92.55     27.21 o
   1   5   5     2378.17     2368.33     35.64 o
   2   5   5     1855.31     1813.78     29.45 o
   3   5   5      132.64      132.56      7.51 o
   4   5   5      802.18      874.71     23.96 o
   5   5   5     1069.05     1101.73     25.32 o
   6   5   5       68.19       67.03      7.52 o
   7   5   5      125.38      135.14      9.82 o
   8   5   5      124.75      113.74      8.25 o
   9   5   5       27.13       10.99      7.32 o
  10   5   5       82.82       84.76     17.21 o
   0   6   5     2667.15     2909.25     64.07 o
   1   6   5     1143.30     1198.79     23.12 o
   2   6   5        1.76       -0.19      4.63 o
   3   6   5      974.92      979.04     21.14 o
   4   6   5      160.57      168.86     11.02 o
   5   6   5      514.63      505.44     18.17 o
   6   6   5      624.38      635.68     28.01 o
   7   6   5      203.73      187.59     19.59 o
   8   6   5       29.30       32.80     19.64 o
   9   6   5       18.70       20.51     21.49 o
  10   6   5       21.42       26.33     37.17 o
   1   7   5      584.32      673.13     18.02 o
   2   7   5      106.03      117.92      7.84 o
   3   7   5       20.71       14.62      7.48 o
   4   7   5      136.37      126.27     10.81 o
   5   7   5        0.78      -19.16     12.77 o
   6   7   5       51.92       44.48     16.86 o
   7   7   5      267.65      239.21     23.91 o
   8   7   5      113.20      104.37     28.02 o
   9   7   5       67.02       45.55     26.24 o
   0   8   5       47.87       45.75     13.20 o
   1   8   5       85.46       86.43      9.16 o
   2   8   5      106.57       89.62      8.66 o
   3   8   5      416.69      441.04     14.85 o
   4   8   5       66.51       49.86     15.42 o
   5   8   5       15.43       12.62     17.93 o
   6   8   5       38.53       36.38     19.75 o
   7   8   5       99.33      142.86     29.95 o
   8   8   5      230.00      216.36     31.15 o
   1   9   5      145.23      135.57     12.10 o
   2   9   5        0.10        5.56      8.77 o
   3   9   5       43.50       53.12      9.96 o
   4   9   5       11.65       -3.33     17.93 o
   5   9   5       45.26       57.33     25.71 o
   6   9   5        0.16      -12.51     22.73 o
   7   9   5       18.45       39.69     28.48 o
   0  10   5        6.43       24.36     22.66 o
   1  10   5        1.93        3.56     18.39 o
   2  10   5       84.98       72.49     17.90 o
   3  10   5       15.70       36.38     26.37 o
   4  10   5        0.39       -4.32     26.21 o
   5  10   5       86.29       69.26     31.05 o
   6  10   5       42.42       33.76     29.55 o
   1  11   5       23.16        9.07     38.81 o
   2  11   5        2.90       13.01     35.06 o
   3  11   5        0.16       64.54     37.62 o
   0   0   6     4765.34     4533.24    105.78 o
   1   0   6      325.22      318.10     10.68 o
   2   0   6     1567.16     1522.19     27.41 o
   3   0   6        7.42       16.68      8.43 o
   4   0   6     2023.49     2268.82     59.62 o
   5   0   6     4462.59     5199.76    119.92 o
   6   0   6      329.59      299.82     17.22 o
   7   0   6      415.88      382.81     20.39 o
   8   0   6      479.62      536.58     26.09 o
   9   0   6      372.17      358.72     24.37 o
  10   0   6      170.88      187.04     33.61 o
  11   0   6        3.22       32.71     33.93 o
  12   0   6       45.76       39.24     35.52 o
   1   1   6     3133.23     2860.64     35.61 o
   2   1   6      321.00      248.51      6.17 o
   3   1   6       34.93       36.53      4.39 o
   4   1   6     2035.97     1919.34     30.77 o
   5   1   6      256.40      286.57      8.50 o
   6   1   6      938.26     1023.48     23.23 o
   7   1   6      371.67      405.47     14.49 o
   8   1   6       65.71       54.42      9.11 o
   9   1   6       24.34       19.31     10.23 o
  10   1   6       39.62       37.98     15.05 o
  11   1   6      165.81      153.98     29.04 o
  12   1   6        1.95      -24.46     23.92 o
   0   2   6      867.85      828.68     18.86 o
   1   2   6     1909.79     1927.33     26.68 o
   2   2   6     3136.26     3111.76     38.87 o
   3   2   6     3158.78     3074.09     41.70 o
   4   2   6        5.54        9.07      3.92 o
   5   2   6        0.10        6.58      5.07 o
   6   2   6       37.50       26.67      5.16 o
   7   2   6       14.97       19.54      6.13 o
   8   2   6      127.05      119.87     10.90 o
   9   2   6      224.50      203.05     14.72 o
  10   2   6       15.95       15.05     14.83 o
  11   2   6       58.44       33.82     31.72 o
   1   3   6       50.54       68.63      6.45 o
   2   3   6     1411.35     1576.23     24.22 o
   3   3   6      446.65      447.45     10.63 o
   4   3   6      373.69      375.39     12.57 o
   5   3   6       43.34       39.26      5.33 o
   6   3   6      144.20      127.00      8.49 o
   7   3   6       24.82       27.40      6.35 o
   8   3   6       41.65       42.36      6.98 o
   9   3   6      979.81     1112.08     31.34 o
  10   3   6      105.34       72.69     19.44 o
  11   3   6        0.03        2.98     17.10 o
   0   4   6     3075.94     3201.75     60.92 o
   1   4   6       52.03       63.65      5.76 o
   2   4   6       49.15       44.00      5.81 o
   3   4   6       37.70       35.27      5.23 o
   4   4   6        0.29       -6.13      4.81 o
   5   4   6      206.83      191.59     13.37 o
   6   4   6       17.24       13.99      5.94 o
   7   4   6      246.21      250.20     11.58 o
   8   4   6        0.77      -10.97      7.31 o
   9   4   6       24.65       13.88     10.49 o
  10   4   6       87.76       87.90     14.61 o
  11   4   6       19.19       11.33     31.72 o
   1   5   6       35.66       39.87      6.10 o
   2   5   6        0.72       10.55      4.97 o
   3   5   6       58.26       54.41      6.47 o
   4   5   6        0.68       -2.63      5.01 o
   5   5   6       33.59       35.63      5.75 o
   6   5   6       11.23       12.20      6.87 o
   7   5   6      195.32      197.03     11.00 o
   8   5   6      108.25       93.59     13.47 o
   9   5   6       26.97       13.69      8.65 o
  10   5   6       21.87       14.88     15.05 o
   0   6   6     1244.50     1323.61     34.92 o
   1   6   6        1.51        9.09      6.06 o
   2   6   6       87.74       93.67      7.38 o
   3   6   6      103.82      114.67      7.64 o
   4   6   6       84.36       79.67      7.10 o
   5   6   6      114.83      136.43     11.68 o
   6   6   6        8.58        9.64      8.70 o
   7   6   6        0.47       -1.62      6.48 o
   8   6   6        0.58       21.80     17.11 o
   9   6   6        9.32       15.73     20.43 o
  10   6   6       29.30       21.11     28.59 o
   1   7   6       26.09       28.72      7.84 o
   2   7   6      588.20      633.69     17.68 o
   3   7   6       53.73       47.05      7.43 o
   4   7   6       29.59       27.51      9.77 o
   5   7   6       85.16       86.59     11.54 o
   6   7   6        3.11      -19.90     14.02 o
   7   7   6      235.70      274.27     26.62 o
   8   7   6       29.86       25.21     21.95 o
   9   7   6       12.01        5.99     27.79 o
   0   8   6      110.03       90.81     15.24 o
   1   8   6        2.56       -1.46      8.08 o
   2   8   6      299.31      285.41     13.71 o
   3   8   6       32.12       31.59      8.53 o
   4   8   6        9.05       -0.17      7.69 o
   5   8   6      165.41      174.63     23.17 o
   6   8   6       55.76       68.19     20.81 o
   7   8   6        1.24      -14.63     23.08 o
   8   8   6       65.67       34.77     24.11 o
   1   9   6      172.83      159.75     14.70 o
   2   9   6        0.17        3.20     10.00 o
   3   9   6       19.12       13.82      7.65 o
   4   9   6      366.84      384.59     30.21 o
   5   9   6      140.66      121.77     24.56 o
   6   9   6      139.02      129.25     27.88 o
   7   9   6        5.48        3.70     26.11 o
   0  10   6      131.21      101.77     45.39 o
   1  10   6        4.46      -14.63     16.85 o
   2  10   6       96.32      106.51     18.75 o
   3  10   6      130.91      110.78     27.73 o
   4  10   6       47.88        8.24     26.75 o
   5  10   6        0.15       21.24     29.20 o
   1  11   6        1.40      -19.21     38.95 o
   2  11   6       76.29       54.90     36.81 o
   3  11   6       10.04       -5.77     35.11 o
   1   1   7     2862.33     2735.69     35.94 o
   2   1   7        1.15        4.53      3.56 o
   3   1   7      330.74      352.55     10.70 o
   4   1   7      116.76      115.96      8.29 o
   5   1   7     1012.07     1111.50     23.88 o
   6   1   7       39.72       30.66      3.66 o
   7   1   7        4.33        1.55      4.58 o
   8   1   7       36.09       34.57      8.65 o
   9   1   7       18.31       -3.02     11.46 o
  10   1   7        1.13       -7.64     13.81 o
  11   1   7       18.20        3.57     23.03 o
   0   2   7       32.21       25.11      5.66 o
   1   2   7       45.29       50.91      4.59 o
   2   2   7      181.94      173.23      6.43 o
   3   2   7     2742.74     2988.92     43.15 o
   4   2   7      684.32      734.44     16.57 o
   5   2   7      845.05      797.41     17.81 o
   6   2   7       24.93       29.96      5.37 o
   7   2   7      146.31      155.14     10.56 o
   8   2   7        0.38       -1.74      6.32 o
   9   2   7       49.05       53.90      9.49 o
  10   2   7        7.12        1.20     11.10 o
  11   2   7       46.26       68.77     29.72 o
   1   3   7     9693.93    10146.51    112.29 o
   2   3   7      158.17      201.71      7.73 o
   3   3   7       11.14        6.52      4.33 o
   4   3   7        3.14       -0.47      4.84 o
   5   3   7      234.63      210.12      9.54 o
   6   3   7       26.60       31.03      6.06 o
   7   3   7      251.77      262.70     12.05 o
   8   3   7        0.49       -1.66      7.10 o
   9   3   7      276.80      318.33     17.07 o
  10   3   7       52.27       73.66     14.29 o
  11   3   7       16.81        0.56     19.76 o
   0   4   7      285.16      374.24     18.49 o
   1   4   7     3850.15     4081.39     56.37 o
   2   4   7      156.22      155.73      8.50 o
   3   4   7     4235.06     4432.43     59.52 o
   4   4   7      372.05      358.20     11.53 o
   5   4   7     2078.24     2207.10     38.72 o
   6   4   7      269.71      280.82     12.45 o
   7   4   7       34.18       31.34      7.45 o
   8   4   7       24.87       21.47      8.88 o
   9   4   7        0.39       10.15      9.85 o
  10   4   7        2.18       19.05     27.29 o
  11   4   7       19.91       10.65     21.22 o
   1   5   7     2037.72     2124.77     35.29 o
   2   5   7        1.35        1.17      5.91 o
   3   5   7     3482.35     3739.59     57.46 o
   4   5   7      161.31      137.36      9.05 o
   5   5   7        4.83        5.38      6.71 o
   6   5   7        4.61       -1.65      6.63 o
   7   5   7     2335.52     2575.88     55.38 o
   8   5   7      146.47      150.08     14.63 o
   9   5   7      309.10      320.26     19.13 o
  10   5   7       12.42       19.55     19.37 o
   0   6   7      145.84      147.74     14.09 o
   1   6   7       34.84       48.82      7.52 o
   2   6   7      330.24      347.91     12.92 o
   3   6   7     2585.69     2794.88     48.61 o
   4   6   7      222.34      213.76     10.57 o
   5   6   7     2650.90     2948.55     64.59 o
   6   6   7        0.91       -2.12      9.27 o
   7   6   7      404.09      394.88     19.32 o
   8   6   7       11.35       17.03     14.72 o
   9   6   7      137.10      133.66     27.13 o
  10   6   7        7.15      -23.72     41.43 o
   1   7   7     4188.64     4783.75     72.78 o
   2   7   7       53.61       41.73      7.61 o
   3   7   7       82.59       75.41      8.52 o
   4   7   7        3.26        6.10      8.50 o
   5   7   7      353.70      373.16     26.53 o
   6   7   7       18.06       12.07      7.74 o
   7   7   7       38.44       31.30     17.49 o
   8   7   7       25.52       17.55     21.72 o
   9   7   7      162.62      118.30     31.45 o
   0   8   7      323.70      333.11     20.70 o
   1   8   7     1242.07     1336.86     30.50 o
   2   8   7      128.75      100.49     10.54 o
   3   8   7     1032.89     1176.07     30.47 o
   4   8   7        1.78        6.35      9.94 o
   5   8   7      311.27      329.96     20.20 o
   6   8   7       12.74       -5.66     18.64 o
   7   8   7       87.89      100.26     26.01 o
   8   8   7        0.03       19.74     22.33 o
   1   9   7      914.25      983.38     30.61 o
   2   9   7        8.39        4.33     11.16 o
   3   9   7       67.45       70.74     11.41 o
   4   9   7        3.06       17.04     20.07 o
   5   9   7        1.72       26.21     24.82 o
   6   9   7        4.36       13.72     26.43 o
   7   9   7       88.76       68.55     30.10 o
   0  10   7       89.39       83.88     43.13 o
   1  10   7        2.86       -5.37     18.80 o
   2  10   7       27.78       19.15     16.10 o
   3  10   7      235.69      254.70     32.80 o
   4  10   7        9.02       16.55     26.77 o
   5  10   7      210.13      206.78     35.20 o
   1  11   7        6.91        5.83     38.10 o
   2  11   7        6.39       20.90     40.33 o
   0   0   8     7556.92     7409.91    171.54 o
   1   0   8      598.70      644.01     19.82 o
   2   0   8     1752.48     1727.18     36.14 o
   3   0   8     1220.92     1386.04     41.70 o
   4   0   8       41.89       32.76     11.03 o
   5   0   8     1017.32     1084.16     40.47 o
   6   0   8       26.86       24.31     13.66 o
   7   0   8       20.56       -9.88     15.67 o
   8   0   8      365.05      356.72     18.01 o
   9   0   8      339.69      317.49     34.34 o
  10   0   8        1.33       13.16     19.31 o
  11   0   8       53.05       51.80     35.52 o
   1   1   8     3455.68     3492.62     49.25 o
   2   1   8      247.88      195.56      7.20 o
   3   1   8       77.06       84.39      6.26 o
   4   1   8     1208.32     1177.63     25.79 o
   5   1   8      559.12      584.91     17.39 o
   6   1   8     1228.85     1167.50     35.07 o
   7   1   8      187.07      201.51     12.43 o
   8   1   8        3.38        9.00      9.33 o
   9   1   8       13.20       15.07      4.78 o
  10   1   8       21.54       -3.37      9.52 o
  11   1   8       13.68       16.33     26.85 o
   0   2   8     1022.17      952.57     23.32 o
   1   2   8     4038.78     4459.55     56.80 o
   2   2   8     1485.47     1469.57     22.43 o
   3   2   8     1184.62     1140.13     19.48 o
   4   2   8      508.28      568.22     13.31 o
   5   2   8       20.98       20.57      4.11 o
   6   2   8      211.39      232.02     14.21 o
   7   2   8        7.09        7.23      5.10 o
   8   2   8       63.35       63.57      5.72 o
   9   2   8        0.07        5.12      5.97 o
  10   2   8      110.14      111.11     26.73 o
  11   2   8       79.80       87.63     26.58 o
   1   3   8        0.79       25.69      5.40 o
   2   3   8     1070.16      979.53     18.85 o
   3   3   8      671.15      669.28     14.96 o
   4   3   8      596.76      641.05     17.33 o
   5   3   8        0.17       -4.17      5.99 o
   6   3   8       44.63       40.72      6.73 o
   7   3   8      446.51      423.75     14.29 o
   8   3   8      176.17      159.33     10.29 o
   9   3   8      287.18      302.04     15.62 o
  10   3   8        0.06       -9.45     19.47 o
  11   3   8       65.35       48.27     20.01 o
   0   4   8      441.72      480.87     17.84 o
   1   4   8      828.22      956.32     21.76 o
   2   4   8      158.91      169.63      8.66 o
   3   4   8      186.12      178.47      8.49 o
   4   4   8      118.96      122.20      8.40 o
   5   4   8      613.92      622.06     18.19 o
   6   4   8      145.90      175.63     11.00 o
   7   4   8        0.13       -3.09      6.78 o
   8   4   8        9.91        1.57      9.73 o
   9   4   8      137.16      119.91     11.97 o
  10   4   8        0.41       13.97     29.45 o
  11   4   8        0.13        7.76     18.77 o
   1   5   8       96.34      119.58      8.17 o
   2   5   8        0.07        5.15      5.93 o
   3   5   8       44.27       50.28      7.38 o
   4   5   8       97.12      102.30      8.81 o
   5   5   8       43.78       30.78      6.19 o
   6   5   8      128.61      119.79     10.18 o
   7   5   8       76.17       77.34      8.87 o
   8   5   8        5.91        8.52      8.40 o
   9   5   8       13.30       23.00     16.46 o
  10   5   8       37.79       87.22     30.47 o
   0   6   8      158.04      155.08     14.38 o
   1   6   8      297.44      330.26     13.72 o
   2   6   8      155.30      158.18      9.96 o
   3   6   8        1.96        6.42      6.55 o
   4   6   8      245.15      223.10     11.92 o
   5   6   8       17.35       13.95      8.27 o
   6   6   8        7.41       -6.69      7.59 o
   7   6   8       24.46       31.49     10.45 o
   8   6   8       69.33       71.56     15.60 o
   9   6   8       16.65       24.24     27.59 o
   1   7   8      194.63      203.31     10.87 o
   2   7   8      794.67      839.88     22.10 o
   3   7   8      355.41      360.68     13.60 o
   4   7   8       40.15       33.34      7.19 o
   5   7   8        4.00        2.02     10.77 o
   6   7   8       34.99       38.93     11.04 o
   7   7   8      182.97      164.50     14.14 o
   8   7   8        2.21      -18.24     20.99 o
   9   7   8        7.42       50.00     30.87 o
   0   8   8      834.42      949.23     35.67 o
   1   8   8       12.30       30.34      9.44 o
   2   8   8       48.44       68.69      9.76 o
   3   8   8        5.31        3.01      7.66 o
   4   8   8       14.55       10.32      7.26 o
   5   8   8       14.16        4.96     19.51 o
   6   8   8      182.71      215.03     27.95 o
   7   8   8        4.52       30.17     24.33 o
   8   8   8       18.18       18.12     25.00 o
   1   9   8      322.03      303.41     18.39 o
   2   9   8        1.77      -13.20     11.78 o
   3   9   8      278.35      301.66     25.54 o
   4   9   8      421.40      465.66     34.53 o
   5   9   8       53.72       87.78     26.22 o
   6   9   8      174.23      128.18     26.91 o
   0  10   8       51.46       22.50     33.14 o
   1  10   8       56.78       45.63     21.78 o
   2  10   8      270.08      282.17     26.10 o
   3  10   8       94.01       87.01     28.19 o
   4  10   8       15.04       29.79     27.14 o
   5  10   8        2.57       32.34     27.42 o
   1  11   8        0.18       -9.57     37.44 o
   1   1   9      622.94      747.18     16.40 o
   2   1   9      128.09      163.13      8.33 o
   3   1   9        8.07        6.53      6.92 o
   4   1   9        0.45        9.87      5.59 o
   5   1   9        0.67       11.68      8.50 o
   6   1   9      216.37      232.87     14.97 o
   7   1   9        1.25       -2.14     12.46 o
   8   1   9       24.53       13.98     11.28 o
   9   1   9      183.26      172.74     17.35 o
  10   1   9      280.09      267.44     29.98 o
  11   1   9        0.50      -17.84     23.15 o
   0   2   9      378.55      569.14     18.62 o
   1   2   9     1448.46     1515.43     25.37 o
   2   2   9      368.77      365.68     10.17 o
   3   2   9     1384.16     1340.06     21.60 o
   4   2   9      134.12      112.30      5.10 o
   5   2   9       84.67      114.26      9.91 o
   6   2   9       54.57       45.62      8.76 o
   7   2   9        2.02        1.39      7.74 o
   8   2   9      135.39      150.05     13.67 o
   9   2   9       17.23        9.68     12.44 o
  10   2   9        5.22       13.33     22.62 o
  11   2   9       20.28       -9.31     26.27 o
   1   3   9     1897.67     1907.96     30.24 o
   2   3   9      169.42      222.03      9.22 o
   3   3   9      615.36      671.24     15.95 o
   4   3   9      613.88      600.45     15.55 o
   5   3   9       21.68       22.02      6.41 o
   6   3   9       42.74       42.74      7.45 o
   7   3   9      633.13      647.69     17.76 o
   8   3   9      171.71      172.79     11.93 o
   9   3   9       46.55       41.35     12.81 o
  10   3   9       27.56       42.93     21.83 o
  11   3   9        1.30        3.19     22.91 o
   0   4   9      508.56      486.09     18.51 o
   1   4   9       20.84       25.10      6.62 o
   2   4   9      117.63      136.97      7.66 o
   3   4   9     1011.22     1136.71     22.08 o
   4   4   9       71.12       64.82      8.25 o
   5   4   9     1641.67     1765.70     38.87 o
   6   4   9      497.04      514.38     17.49 o
   7   4   9      214.46      203.08     12.80 o
   8   4   9       16.00       24.34      8.01 o
   9   4   9      224.71      178.03     15.39 o
  10   4   9       40.29       27.77     22.81 o
   1   5   9     2924.93     3167.48     50.30 o
   2   5   9     2226.77     2351.77     43.32 o
   3   5   9      178.55      157.47      9.65 o
   4   5   9       22.78       16.11      7.31 o
   5   5   9      423.00      419.58     15.84 o
   6   5   9      163.74      147.53     10.57 o
   7   5   9      102.48       83.05     16.54 o
   8   5   9        3.17        7.82     12.16 o
   9   5   9       31.54       16.98     13.66 o
  10   5   9        0.47       39.49     24.75 o
   0   6   9      204.77      211.10     18.60 o
   1   6   9      893.67      924.32     23.44 o
   2   6   9       65.46       66.45      8.76 o
   3   6   9     1334.16     1471.65     31.55 o
   4   6   9      901.43      978.81     25.89 o
   5   6   9      520.42      525.06     23.71 o
   6   6   9       12.36        9.76      8.13 o
   7   6   9        1.06        0.55      9.82 o
   8   6   9       76.01       50.24     15.10 o
   9   6   9       21.43        4.70     18.18 o
   1   7   9      773.65      840.66     23.34 o
   2   7   9      220.89      224.33     12.47 o
   3   7   9      223.05      240.94     13.36 o
   4   7   9      150.11      175.99     13.61 o
   5   7   9        0.06       10.62      9.82 o
   6   7   9       17.93       26.74     16.77 o
   7   7   9      239.52      245.74     25.95 o
   8   7   9       38.67       44.57     28.00 o
   0   8   9      200.59      156.25     18.43 o
   1   8   9       13.50       12.70      9.71 o
   2   8   9       14.67        3.32      9.57 o
   3   8   9      474.97      461.18     19.50 o
   4   8   9      166.13      142.21     12.81 o
   5   8   9      179.70      168.91     24.38 o
   6   8   9      320.18      387.49     32.40 o
   7   8   9       85.01       83.41     24.39 o
   1   9   9      253.64      252.21     18.54 o
   2   9   9        5.83       -2.92     13.31 o
   3   9   9       66.30       50.88     17.37 o
   4   9   9       23.40        4.07     22.75 o
   5   9   9        2.40       16.26     22.44 o
   6   9   9        1.09       21.84     26.25 o
   0  10   9        4.00       10.38     43.24 o
   1  10   9       31.20       42.49     27.55 o
   2  10   9       36.92       39.66     25.33 o
   3  10   9        9.50       45.26     29.08 o
   4  10   9       70.74       73.82     29.31 o
   0   0  10      290.38      314.39     17.94 o
   1   0  10     6843.35     7187.73    122.30 o
   2   0  10     1965.02     2071.97     44.26 o
   3   0  10     6166.51     6710.71    109.11 o
   4   0  10     1253.01     1317.20     46.42 o
   5   0  10     1074.25     1187.19     49.00 o
   6   0  10      242.06      227.12     22.92 o
   7   0  10      218.16      238.00     24.49 o
   8   0  10       85.50       60.61     18.40 o
   9   0  10       23.50       40.81     28.04 o
  10   0  10       88.89      141.78     36.58 o
  11   0  10      327.31      329.80     52.13 o
   1   1  10     4486.50     4666.00     64.61 o
   2   1  10      313.56      335.52     11.52 o
   3   1  10       16.47        5.69      5.19 o
   4   1  10      760.27      755.03     19.85 o
   5   1  10     1123.90     1148.80     32.22 o
   6   1  10       43.36       44.18     11.07 o
   7   1  10     1225.55     1319.64     40.78 o
   8   1  10      113.90      128.10     18.67 o
   9   1  10      497.71      514.03     31.43 o
  10   1  10       53.19       21.63     20.42 o
  11   1  10       16.23       36.26     29.71 o
   0   2  10     3153.27     3350.19     66.93 o
   1   2  10        1.08       -3.87      4.78 o
   2   2  10      134.57      131.37      7.16 o
   3   2  10     2540.65     2612.17     38.72 o
   4   2  10       73.29       93.51      9.32 o
   5   2  10     1371.61     1441.57     34.47 o
   6   2  10      150.89      169.49     12.63 o
   7   2  10      405.35      427.95     22.44 o
   8   2  10       33.09       44.64     14.60 o
   9   2  10      929.11      941.39     43.34 o
  10   2  10       85.63       65.66     24.13 o
  11   2  10      158.09      197.63     35.85 o
   1   3  10     1171.19     1168.40     21.32 o
   2   3  10        1.91       11.94      5.36 o
   3   3  10      374.80      400.90     13.80 o
   4   3  10       13.62       16.20      5.46 o
   5   3  10      326.18      321.98     13.26 o
   6   3  10     1168.18     1232.98     32.39 o
   7   3  10     1135.90     1288.90     38.72 o
   8   3  10      101.57      109.48     12.47 o
   9   3  10      153.52      124.25     17.32 o
  10   3  10       13.06       45.55     20.93 o
  11   3  10        2.42       -1.57     24.42 o
   0   4  10        3.58       -0.32      9.11 o
   1   4  10       83.36       82.62      7.97 o
   2   4  10       18.46       16.87      6.01 o
   3   4  10      237.25      216.04      9.87 o
   4   4  10      522.73      513.38     15.66 o
   5   4  10     1018.14     1100.96     28.02 o
   6   4  10       18.38       21.22      8.16 o
   7   4  10       43.41       27.87      9.97 o
   8   4  10       26.23       23.49      6.53 o
   9   4  10        3.04       -0.57     13.12 o
  10   4  10       46.19       36.03     23.20 o
   1   5  10      131.04      116.59      9.57 o
   2   5  10       56.62       49.41      8.20 o
   3   5  10        4.69        4.23      7.46 o
   4   5  10      168.85      174.49     11.22 o
   5   5  10       66.93       71.90     10.59 o
   6   5  10        9.19       14.14      8.29 o
   7   5  10        8.64       -8.47      7.85 o
   8   5  10       46.67       38.44     12.53 o
   9   5  10       36.51       33.64     16.49 o
  10   5  10        0.39       -8.91     36.38 o
   0   6  10       76.10       67.35     11.90 o
   1   6  10      135.32      117.22     10.12 o
   2   6  10       50.21       34.28      8.39 o
   3   6  10      116.18      108.04     10.40 o
   4   6  10       21.77       25.75      9.37 o
   5   6  10      190.66      189.79     15.79 o
   6   6  10       81.56       70.49     12.54 o
   7   6  10       42.44       19.15     13.42 o
   8   6  10        0.59      -12.11     13.57 o
   9   6  10       14.12       26.53     33.08 o
   1   7  10       20.72       24.71      9.73 o
   2   7  10      154.48      142.37     12.12 o
   3   7  10       37.52       20.10      8.98 o
   4   7  10      107.84       97.11     11.64 o
   5   7  10      108.38      116.12     18.13 o
   6   7  10       45.42       46.02     11.83 o
   7   7  10        8.88        8.37     20.01 o
   8   7  10        0.26       24.33     29.24 o
   0   8  10       35.63       39.53     15.36 o
   1   8  10      105.25      108.35     11.84 o
   2   8  10      101.27       73.86     11.83 o
   3   8  10      231.97      233.36     15.54 o
   4   8  10        0.01       -0.40     12.90 o
   5   8  10        0.24       -4.52     14.96 o
   6   8  10        5.28       29.00     27.24 o
   7   8  10        1.79      -13.25     22.77 o
   1   9  10      178.49      165.10     18.99 o
   2   9  10      245.40      228.42     21.87 o
   3   9  10       13.16       13.06     18.24 o
   4   9  10        3.91       26.50     23.88 o
   5   9  10        6.57       -8.23     24.57 o
   6   9  10        6.71       19.28     25.61 o
   0  10  10      176.70      159.79     73.77 o
   1  10  10       59.17       72.91     28.28 o
   2  10  10        1.93        9.70     24.95 o
   3  10  10      159.12      167.95     32.06 o
   4  10  10        0.28      -15.98     27.40 o
   1   1  11        0.36       15.95      6.84 o
   2   1  11       93.00       94.05      7.97 o
   3   1  11      121.68      133.30      7.50 o
   4   1  11      169.31      184.54     13.10 o
   5   1  11      444.12      430.92     19.16 o
   6   1  11       87.02       76.74     14.81 o
   7   1  11      147.92      129.19     16.02 o
   8   1  11      233.23      254.69     28.69 o
   9   1  11        4.01       30.65     18.27 o
  10   1  11        2.34       -3.58     21.21 o
  11   1  11        8.63        7.27     25.07 o
   0   2  11       19.50       12.03      8.15 o
   1   2  11       46.03       61.68      7.00 o
   2   2  11       24.63       12.65      4.95 o
   3   2  11      266.83      254.00     11.11 o
   4   2  11      394.31      439.23     17.23 o
   5   2  11       10.54        4.32      8.31 o
   6   2  11      652.44      768.11     24.31 o
   7   2  11      104.43       74.78     14.64 o
   8   2  11      277.96      279.39     24.74 o
   9   2  11      118.60       87.32     21.94 o
  10   2  11        0.65       20.91     25.53 o
  11   2  11       25.71       25.11     29.42 o
   1   3  11       91.95      110.73      8.29 o
   2   3  11      812.34      730.32     17.66 o
   3   3  11       43.48       46.74      7.45 o
   4   3  11      596.82      639.60     17.42 o
   5   3  11      125.30      107.33      7.23 o
   6   3  11        0.86       -8.60      8.64 o
   7   3  11       33.11       30.27     10.38 o
   8   3  11        0.78       -4.88     11.73 o
   9   3  11        0.09       -4.78     19.93 o
  10   3  11       11.46       -3.56     28.36 o
   0   4  11     1662.53     1644.12     45.12 o
   1   4  11       11.52        9.11      7.05 o
   2   4  11      599.68      611.59     16.58 o
   3   4  11       88.97       83.58      8.39 o
   4   4  11     1353.89     1406.69     31.40 o
   5   4  11       57.56       44.44      8.95 o
   6   4  11       42.64       59.72      8.66 o
   7   4  11      278.76      286.73     18.94 o
   8   4  11       68.54       99.01     16.97 o
   9   4  11       54.74       43.51     22.87 o
  10   4  11      133.77      112.38     27.91 o
   1   5  11        0.01        0.07      7.65 o
   2   5  11       93.79      109.20      9.57 o
   3   5  11      145.12      128.93     10.31 o
   4   5  11      316.08      330.72     14.60 o
   5   5  11        8.75        8.98      7.77 o
   6   5  11      334.10      365.15     17.06 o
   7   5  11        0.36        0.85     12.42 o
   8   5  11        6.28       12.83     12.97 o
   9   5  11       33.25       28.41     23.56 o
   0   6  11      345.08      352.44     21.76 o
   1   6  11        3.56        9.26      7.79 o
   2   6  11        0.76        0.89      7.91 o
   3   6  11        4.77       14.22      8.35 o
   4   6  11      201.31      213.85     14.08 o
   5   6  11       68.65       74.60     17.21 o
   6   6  11      364.61      393.90     24.24 o
   7   6  11        1.00      -12.95     14.45 o
   8   6  11      393.50      395.31     45.65 o
   9   6  11       78.89       63.76     28.76 o
   1   7  11       33.04       37.75     10.47 o
   2   7  11      245.20      236.23     13.79 o
   3   7  11        8.50       13.40      9.69 o
   4   7  11      169.26      183.13     15.30 o
   5   7  11        8.48        1.66     14.85 o
   6   7  11       11.87       15.11     14.43 o
   7   7  11        2.43      -14.97     20.01 o
   8   7  11       91.77      104.43     37.38 o
   0   8  11        4.98       11.54     15.60 o
   1   8  11       15.93       11.70     11.41 o
   2   8  11      118.83      104.22     12.60 o
   3   8  11       64.44       35.05     14.23 o
   4   8  11       67.91       62.81     13.57 o
   5   8  11        4.30       -5.02     15.58 o
   6   8  11       46.35       72.45     23.16 o
   7   8  11       49.14       66.68     36.18 o
   1   9  11       31.27       20.10     18.03 o
   2   9  11        0.38       -3.93     19.85 o
   3   9  11       10.52       18.86     16.91 o
   4   9  11       20.12       21.75     33.25 o
   5   9  11        2.78      -16.64     25.16 o
   0  10  11       10.35      -36.10     42.18 o
   1  10  11        0.48       10.36     34.02 o
   2  10  11       37.82      -40.30     32.63 o
   3  10  11        2.51      -29.50     29.43 o
   0   0  12      225.70      192.27     25.72 o
   1   0  12       32.16       33.13     10.30 o
   2   0  12       97.73       84.38     10.44 o
   3   0  12     2819.49     2892.65     58.39 o
   4   0  12      632.80      671.07     32.43 o
   5   0  12       55.29       13.98     15.39 o
   6   0  12      179.12      188.60     23.55 o
   7   0  12      300.58      302.96     29.70 o
   8   0  12      822.68     1017.69     75.41 o
   9   0  12      746.63      853.40     62.77 o
  10   0  12       14.62       -6.28     33.30 o
  11   0  12      453.56      442.65     84.76 o
   1   1  12     1031.76      991.94     21.95 o
   2   1  12      659.86      679.73     19.82 o
   3   1  12        6.13        7.27      4.00 o
   4   1  12      528.89      538.41     14.87 o
   5   1  12      504.56      457.83     21.21 o
   6   1  12        0.61       13.51     11.70 o
   7   1  12      671.94      708.57     32.20 o
   8   1  12       52.17       10.61     21.14 o
   9   1  12      337.35      356.87     28.86 o
  10   1  12       69.00       67.35     25.21 o
   0   2  12     1353.58     1377.55     40.79 o
   1   2  12     1351.90     1434.07     28.66 o
   2   2  12      685.17      735.74     19.28 o
   3   2  12      323.75      357.58     13.32 o
   4   2  12      724.54      738.04     23.69 o
   5   2  12     1044.65     1052.31     32.02 o
   6   2  12      204.09      189.34     14.96 o
   7   2  12      322.76      268.77     22.48 o
   8   2  12       77.07       64.65     17.80 o
   9   2  12       85.51      111.95     24.49 o
  10   2  12        8.42      -22.13     23.65 o
   1   3  12      506.98      521.10     15.78 o
   2   3  12       87.86       76.99      8.05 o
   3   3  12        0.06        5.97      5.57 o
   4   3  12      141.36      131.39      9.72 o
   5   3  12      467.16      459.58     18.71 o
   6   3  12       52.90       46.80     11.64 o
   7   3  12      458.24      456.02     23.91 o
   8   3  12       67.31       58.69     17.78 o
   9   3  12       44.34       79.14     23.11 o
  10   3  12        3.62      -23.92     23.20 o
   0   4  12      480.41      466.50     26.76 o
   1   4  12        8.60       -7.02      7.47 o
   2   4  12        3.25       -2.75      6.84 o
   3   4  12      657.96      605.30     17.78 o
   4   4  12        4.48       -2.98      7.55 o
   5   4  12        7.46      -12.06      8.04 o
   6   4  12       45.55       34.60      7.52 o
   7   4  12       26.91       24.35     12.74 o
   8   4  12       12.83        0.65     12.58 o
   9   4  12      106.73       96.25     43.81 o
  10   4  12       10.09       27.41     27.85 o
   1   5  12        1.89        5.28      7.45 o
   2   5  12       18.90       14.59      8.57 o
   3   5  12        1.93        2.97      7.95 o
   4   5  12        8.83       18.65      7.56 o
   5   5  12       38.43       40.17     10.42 o
   6   5  12        2.14        9.61      9.18 o
   7   5  12        0.51       -4.30     12.38 o
   8   5  12        2.61        2.25     16.12 o
   9   5  12       28.25       21.36     20.99 o
   0   6  12      331.55      353.76     21.44 o
   1   6  12        0.00        3.03      8.95 o
   2   6  12       22.74       38.67      9.81 o
   3   6  12      149.97      142.71     12.36 o
   4   6  12       12.10       15.13     11.22 o
   5   6  12       10.26       18.47     13.60 o
   6   6  12        5.38       -0.01     15.05 o
   7   6  12        3.85        8.78     13.61 o
   8   6  12       17.34       45.40     52.62 o
   1   7  12      154.44      180.41     13.99 o
   2   7  12        0.04        2.68     10.51 o
   3   7  12       29.34       21.06     11.24 o
   4   7  12       19.50        6.19     12.58 o
   5   7  12       84.64       83.54     18.60 o
   6   7  12       61.82       40.25     25.04 o
   7   7  12       22.06       16.01     29.13 o
   8   7  12        0.08       14.49     43.42 o
   0   8  12        5.52        6.13     23.12 o
   1   8  12       33.39       33.06     13.70 o
   2   8  12       96.75       90.03     16.02 o
   3   8  12      198.88      216.74     18.02 o
   4   8  12        6.43       18.74     16.68 o
   5   8  12       43.33       57.70     24.03 o
   6   8  12       10.49        6.89     23.98 o
   1   9  12      158.17      130.13     22.94 o
   2   9  12      133.43      149.57     29.25 o
   3   9  12        0.81      -24.11     24.28 o
   4   9  12       92.08      140.33     28.58 o
   5   9  12       27.93       48.54     27.00 o
   0  10  12      160.05      183.65     59.94 o
   1  10  12       43.74       38.30     32.91 o
   2  10  12       16.83       12.03     33.27 o
   1   1  13       28.48       20.48      8.15 o
   2   1  13        0.57       -6.23      6.78 o
   3   1  13      161.01      151.52      8.10 o
   4   1  13      230.37      244.46     10.29 o
   5   1  13       44.23       26.83     12.51 o
   6   1  13        0.02      -11.75     13.34 o
   7   1  13      280.66      273.58     24.21 o
   8   1  13        9.03      -32.23     22.92 o
   9   1  13       22.10       31.93     25.62 o
  10   1  13       54.37       56.91     37.61 o
   0   2  13      613.88      590.32     24.87 o
   1   2  13       40.32       35.19      7.80 o
   2   2  13      260.40      258.22     11.48 o
   3   2  13      111.18      107.67      8.89 o
   4   2  13      304.45      281.90     14.31 o
   5   2  13      341.55      331.05     17.44 o
   6   2  13      132.16      117.56     15.63 o
   7   2  13       34.03       15.76     20.12 o
   8   2  13       68.61       74.43     28.49 o
   9   2  13       13.22       -4.83     28.94 o
  10   2  13        2.42        4.65     30.38 o
   1   3  13      797.35      805.55     20.47 o
   2   3  13       57.50       54.36      7.62 o
   3   3  13       94.64       92.72      8.18 o
   4   3  13      253.47      271.05     14.77 o
   5   3  13       18.66        4.05      9.74 o
   6   3  13      176.92      196.40     16.95 o
   7   3  13       31.54       33.26     11.84 o
   8   3  13        4.24       32.95     26.17 o
   9   3  13      246.62      230.20     42.68 o
  10   3  13       51.42       91.65     34.35 o
   0   4  13       40.71       36.82     11.88 o
   1   4  13      150.84      139.72     10.91 o
   2   4  13       40.95       48.51      8.43 o
   3   4  13      741.72      789.90     21.31 o
   4   4  13      467.40      461.44     16.20 o
   5   4  13      293.25      327.20     16.36 o
   6   4  13       15.18       -7.12     11.36 o
   7   4  13       87.32       97.55     15.55 o
   8   4  13      582.20      604.50     54.88 o
   9   4  13        0.02       -9.26     25.00 o
   1   5  13      999.27     1096.19     28.67 o
   2   5  13      434.17      470.79     18.14 o
   3   5  13      144.29      151.18     12.00 o
   4   5  13       69.87       65.67     10.41 o
   5   5  13       95.39      105.47     12.44 o
   6   5  13       61.74       46.42     11.56 o
   7   5  13       81.90      109.65     19.25 o
   8   5  13       48.82       74.38     67.85 o
   9   5  13        0.86       31.33     31.80 o
   0   6  13      274.23      284.37     28.31 o
   1   6  13       71.53       47.16     10.43 o
   2   6  13      201.76      208.00     14.60 o
   3   6  13      577.78      588.93     23.32 o
   4   6  13       32.23       14.85     11.26 o
   5   6  13      259.03      267.86     27.59 o
   6   6  13        1.38       -1.52     14.36 o
   7   6  13       21.30      -15.60     19.90 o
   8   6  13       26.76       55.15     25.38 o
   1   7  13      369.10      376.51     20.31 o
   2   7  13       14.57        8.65     12.28 o
   3   7  13       93.78       77.68     13.43 o
   4   7  13      139.41      136.90     16.81 o
   5   7  13       16.01       28.43     17.41 o
   6   7  13      136.06      130.48     26.18 o
   7   7  13       67.06       39.56     30.84 o
   0   8  13       70.68       89.32     27.19 o
   1   8  13       57.31       79.18     19.94 o
   2   8  13       13.84        1.02     15.77 o
   3   8  13       13.25        7.40     14.52 o
   4   8  13       22.35       23.49     20.46 o
   5   8  13      189.43      164.90     26.91 o
   6   8  13       37.52       -3.77     34.21 o
   1   9  13       48.49       19.70     21.15 o
   2   9  13       10.17       -2.21     22.49 o
   3   9  13       77.74       63.73     26.72 o
   4   9  13       12.14       31.69     29.18 o
   0  10  13        4.69      -76.28     50.86 o
   0   0  14    12443.95    13446.14    312.58 o
   1   0  14     1757.34     1941.83     49.84 o
   2   0  14     3098.22     3315.43     74.90 o
   3   0  14      190.02      193.63     15.87 o
   4   0  14     1233.64     1299.56     52.50 o
   5   0  14      163.89      169.97     25.34 o
   6   0  14      229.85      252.63     28.69 o
   7   0  14        0.31       19.56     28.60 o
   8   0  14       38.21       93.60     53.37 o
   9   0  14       27.33       13.60     69.07 o
  10   0  14       61.11       56.25     61.22 o
   1   1  14      216.49      204.51     11.91 o
   2   1  14     2404.65     2421.16     41.71 o
   3   1  14      124.96      115.79      8.40 o
   4   1  14     2580.68     2802.38     57.92 o
   5   1  14       39.38       46.61     14.58 o
   6   1  14      655.45      726.17     31.59 o
   7   1  14       42.34       61.20     20.75 o
   8   1  14        8.40       26.65     31.27 o
   9   1  14        3.75       -2.73     36.25 o
  10   1  14       22.29      -11.68     26.65 o
   0   2  14     1753.05     1750.11     50.39 o
   1   2  14      401.95      422.69     16.33 o
   2   2  14     1424.49     1459.08     33.96 o
   3   2  14      857.35      888.90     24.67 o
   4   2  14      816.87      835.75     24.74 o
   5   2  14       31.27       46.44      7.74 o
   6   2  14      752.26      723.38     37.31 o
   7   2  14       30.67       19.48     22.07 o
   8   2  14      647.56      616.58     49.84 o
   9   2  14       79.21       51.12     30.05 o
  10   2  14       57.55       25.53     40.81 o
   1   3  14       35.22       23.22      8.63 o
   2   3  14      504.46      540.23     17.36 o
   3   3  14      284.73      277.70     15.80 o
   4   3  14     1361.77     1466.58     37.79 o
   5   3  14      138.14      121.21     13.61 o
   6   3  14      517.05      499.92     26.04 o
   7   3  14       50.79       46.59     11.13 o
   8   3  14        5.24       -8.65     41.02 o
   9   3  14        0.36       37.81     36.31 o
   0   4  14      547.87      546.18     28.44 o
   1   4  14       80.78       70.74     10.45 o
   2   4  14      522.32      468.84     17.17 o
   3   4  14       69.74       57.00      8.92 o
   4   4  14        5.96        9.72      7.27 o
   5   4  14       69.81       61.30     12.06 o
   6   4  14        0.20        0.30     13.25 o
   7   4  14       58.90       67.07     18.65 o
   8   4  14      247.06      198.24     50.21 o
   9   4  14       12.63      -41.45     27.64 o
   1   5  14       13.41        1.84      9.01 o
   2   5  14      121.04       90.89     11.08 o
   3   5  14      162.72      160.64     12.72 o
   4   5  14       51.22       26.66     10.88 o
   5   5  14        5.32       11.43     13.60 o
   6   5  14       57.15       48.28     11.98 o
   7   5  14        2.76       -5.24     16.46 o
   8   5  14       40.10       26.29     30.06 o
   0   6  14      179.25      149.74     19.86 o
   1   6  14        0.20       10.80     10.39 o
   2   6  14        1.78        3.27     10.21 o
   3   6  14        1.09        3.00     10.42 o
   4   6  14       15.56       15.15     11.03 o
   5   6  14       63.55       53.24     18.75 o
   6   6  14        7.15       14.78     15.99 o
   7   6  14        1.03      -27.91     49.06 o
   8   6  14      108.50      115.50     26.51 o
   1   7  14       20.16        2.08     12.76 o
   2   7  14       83.32       60.64     13.31 o
   3   7  14        7.80       -5.12     14.55 o
   4   7  14        6.19      -23.10     15.40 o
   5   7  14        8.84        0.78     17.01 o
   6   7  14        2.67       12.77     27.93 o
   7   7  14       29.87       59.04     45.89 o
   0   8  14      280.33      251.43     54.08 o
   1   8  14       10.28       -0.80     17.92 o
   2   8  14       56.35       34.36     17.27 o
   3   8  14        5.16        8.21     18.31 o
   4   8  14        9.00      -21.21     22.50 o
   5   8  14       31.28       36.95     27.45 o
   1   9  14       64.06       70.05     26.41 o
   2   9  14       22.82       32.99     27.80 o
   3   9  14        1.17       17.73     28.68 o
   1   1  15       67.74       68.45      8.92 o
   2   1  15      903.05      908.16     22.84 o
   3   1  15      106.55      120.22      8.72 o
   4   1  15      235.84      253.70     11.95 o
   5   1  15       59.24       47.60     15.17 o
   6   1  15        4.60      -13.41     18.33 o
   7   1  15        2.10       10.01     24.36 o
   8   1  15       22.55      -23.94     28.55 o
   9   1  15      138.85      141.27     58.83 o
   0   2  15     1930.81     2180.54     64.83 o
   1   2  15        8.72        8.22      8.20 o
   2   2  15        6.32        2.64      9.54 o
   3   2  15      111.63      111.23     10.19 o
   4   2  15      699.40      712.97     24.56 o
   5   2  15      381.59      400.52     16.60 o
   6   2  15        1.93      -18.12     16.73 o
   7   2  15      139.59      113.83     26.05 o
   8   2  15       41.23       84.36     38.35 o
   9   2  15       28.49       28.15     32.24 o
   1   3  15      787.52      794.51     26.99 o
   2   3  15        1.14        2.16      8.37 o
   3   3  15       82.27       85.17      9.91 o
   4   3  15      363.63      382.68     16.95 o
   5   3  15        2.59      -18.83     12.55 o
   6   3  15        0.18      -23.68     29.50 o
   7   3  15      222.34      193.60     38.97 o
   8   3  15       69.75       46.93     42.00 o
   9   3  15        9.36      -37.75     60.66 o
   0   4  15      391.97      375.46     28.38 o
   1   4  15      402.86      369.15     16.32 o
   2   4  15      200.05      192.66     12.68 o
   3   4  15      949.17      936.76     26.88 o
   4   4  15      212.80      220.66     13.55 o
   5   4  15      198.81      208.23     22.08 o
   6   4  15      385.77      405.98     26.20 o
   7   4  15        0.53      -28.83     35.38 o
   8   4  15      190.98      175.89     45.70 o
   9   4  15        0.06      -12.56     37.67 o
   1   5  15      682.03      715.94     25.16 o
   2   5  15      142.27      135.47     13.13 o
   3   5  15      187.97      191.02     14.48 o
   4   5  15       98.42       90.94     12.69 o
   5   5  15       27.86       23.04     15.68 o
   6   5  15        8.10      -29.90     19.93 o
   7   5  15      135.31      182.98     38.59 o
   8   5  15       53.29       49.09     35.91 o
   0   6  15      520.29      558.70     37.45 o
   1   6  15       57.98       52.09     12.23 o
   2   6  15        4.64       12.25     11.05 o
   3   6  15      248.11      235.67     18.95 o
   4   6  15       99.67       78.98     19.09 o
   5   6  15      398.15      357.66     26.42 o
   6   6  15       31.15       23.47     28.49 o
   7   6  15       39.35       49.14     25.92 o
   1   7  15      374.49      413.25     24.75 o
   2   7  15       84.43       71.37     17.22 o
   3   7  15       39.36       31.64     19.60 o
   4   7  15       63.48       83.71     22.22 o
   5   7  15       18.77      -25.73     22.19 o
   6   7  15        6.50      -31.45     25.20 o
   0   8  15      153.85      162.31     63.12 o
   1   8  15        0.83       -9.81     21.55 o
   2   8  15       32.61       59.19     23.63 o
   3   8  15       97.63       72.05     25.39 o
   4   8  15       55.96       50.57     24.66 o
   5   8  15       24.25       31.63     35.28 o
   1   9  15       12.38       -4.21     28.90 o
   2   9  15       70.84       48.35     29.24 o
   0   0  16      934.10      872.52     44.41 o
   1   0  16      243.03      242.93     17.91 o
   2   0  16     1051.00     1150.45     38.06 o
   3   0  16      727.99      763.27     30.35 o
   4   0  16     1121.81     1216.95     59.60 o
   5   0  16     1738.47     2044.00     84.89 o
   6   0  16      785.69      796.00     74.34 o
   7   0  16       42.99       25.11     33.30 o
   8   0  16      391.41      313.86     54.08 o
   9   0  16      145.44      106.74     84.76 o
   1   1  16        9.14       17.51      8.84 o
   2   1  16      742.44      754.86     21.45 o
   3   1  16       12.67       21.17      6.90 o
   4   1  16     1282.02     1344.46     34.38 o
   5   1  16       28.27        9.87     16.52 o
   6   1  16      489.35      493.31     37.76 o
   7   1  16      129.00      136.28     27.45 o
   8   1  16        2.23       25.84     28.89 o
   9   1  16        0.49        5.35     40.66 o
   0   2  16     2828.85     3022.42     89.90 o
   1   2  16       99.49       93.90     11.35 o
   2   2  16      999.25      970.20     30.61 o
   3   2  16      624.34      642.47     22.32 o
   4   2  16      208.29      191.22     13.86 o
   5   2  16      693.43      700.08     24.71 o
   6   2  16        1.05       -4.37     21.61 o
   7   2  16       11.57       35.28     23.83 o
   8   2  16      101.56       95.23     39.22 o
   9   2  16        6.04      -42.45     48.69 o
   1   3  16       55.82       55.00     11.02 o
   2   3  16      488.74      428.44     18.64 o
   3   3  16      187.24      169.86     13.70 o
   4   3  16      406.74      433.30     18.24 o
   5   3  16       20.45        8.26     25.97 o
   6   3  16      116.23      103.70     16.46 o
   7   3  16       39.60       30.98     29.89 o
   8   3  16      122.91      117.12     54.58 o
   9   3  16       44.05      119.30     56.51 o
   0   4  16      409.71      345.74     32.92 o
   1   4  16       65.65       51.45     10.95 o
   2   4  16      161.41      169.56     12.72 o
   3   4  16       20.20        2.93     10.55 o
   4   4  16       57.81       27.26     15.28 o
   5   4  16        8.00       -1.84     16.03 o
   6   4  16       95.80       73.83     29.22 o
   7   4  16      123.23      125.15     37.54 o
   8   4  16        1.39       26.72     37.66 o
   1   5  16       57.93       47.09     12.21 o
   2   5  16        0.09        2.92     11.91 o
   3   5  16       11.32       -9.78     13.29 o
   4   5  16       85.19       57.63     13.28 o
   5   5  16        3.99       10.49     17.75 o
   6   5  16       91.53      102.30     67.50 o
   7   5  16       12.20       28.25     30.89 o
   8   5  16       11.38       25.22     28.36 o
   0   6  16       26.02       -4.12     21.76 o
   1   6  16      186.96      180.72     17.77 o
   2   6  16        1.66       -9.33     14.42 o
   3   6  16      101.68       92.69     16.59 o
   4   6  16       44.97       32.17     19.63 o
   5   6  16        3.39        4.20     18.52 o
   6   6  16       14.82       38.04     56.31 o
   7   6  16       45.79       80.91     26.12 o
   1   7  16       42.89       30.25     19.45 o
   2   7  16        0.06       -8.84     17.05 o
   3   7  16        4.31       10.33     23.40 o
   4   7  16       48.96       36.32     27.17 o
   5   7  16       34.19       17.11     35.61 o
   6   7  16       24.12       99.96     53.74 o
   0   8  16       53.50       25.87     57.15 o
   1   8  16        0.12        9.37     24.23 o
   2   8  16       24.16       34.96     24.40 o
   3   8  16        8.09       69.42     57.85 o
   4   8  16        5.35       36.09     30.19 o
   1   1  17      364.19      332.78     15.71 o
   2   1  17      254.27      283.44     14.49 o
   3   1  17      292.24      273.50     13.31 o
   4   1  17       79.47       76.82      8.41 o
   5   1  17       50.49       30.93     22.53 o
   6   1  17       19.15       16.77     24.86 o
   7   1  17        2.26       33.74     49.02 o
   8   1  17       27.50       61.03     55.36 o
   9   1  17        9.64       28.25     59.65 o
   0   2  17      437.68      455.03     27.78 o
   1   2  17      471.13      471.41     23.37 o
   2   2  17      167.07      173.29     15.54 o
   3   2  17      476.80      464.97     17.95 o
   4   2  17       91.32       79.56     13.43 o
   5   2  17       71.15       61.19     10.29 o
   6   2  17       57.47       97.30     29.74 o
   7   2  17        0.34      -14.48     27.24 o
   8   2  17      149.71      136.74     45.86 o
   1   3  17       77.79       78.35     12.97 o
   2   3  17      662.39      733.08     29.30 o
   3   3  17      351.09      382.97     19.17 o
   4   3  17      438.31      461.98     24.96 o
   5   3  17       42.39       18.84     14.71 o
   6   3  17       48.94       42.56     35.11 o
   7   3  17       48.75      -17.42     36.77 o
   8   3  17       60.97       84.76     69.07 o
   0   4  17     1158.52     1338.96     77.03 o
   1   4  17      142.64       97.45     17.88 o
   2   4  17      230.72      177.24     16.50 o
   3   4  17        2.64       21.43     12.85 o
   4   4  17       11.44       -3.86     11.12 o
   5   4  17      941.90      972.82     55.30 o
   6   4  17      623.57      669.34     71.65 o
   7   4  17       83.00       47.02     37.64 o
   8   4  17      116.16      133.29     46.04 o
   1   5  17      254.53      247.97     19.34 o
   2   5  17      166.21      215.64     18.40 o
   3   5  17       26.48        8.10     12.72 o
   4   5  17      774.25      827.41     43.35 o
   5   5  17        5.24       12.46     21.01 o
   6   5  17      251.70      247.71     51.69 o
   7   5  17       27.78       65.10     36.21 o
   0   6  17      397.47      376.03     35.26 o
   1   6  17       61.89       49.05     16.53 o
   2   6  17      363.72      360.61     22.88 o
   3   6  17      220.61      219.90     24.78 o
   4   6  17       21.76       10.45     21.87 o
   5   6  17        0.25       -4.32     21.62 o
   6   6  17      286.58      249.71     59.94 o
   1   7  17       58.75       55.96     19.46 o
   2   7  17      455.72      483.16     38.68 o
   3   7  17       62.75       91.06     27.71 o
   4   7  17      355.24      394.11     48.48 o
   5   7  17       12.02      -63.80     62.14 o
   0   8  17      480.07      476.56     54.84 o
   1   8  17       32.31       35.03     26.54 o
   2   8  17       68.28       23.30     32.41 o
   3   8  17       10.48       -5.92     28.61 o
   0   0  18      893.44      822.12     51.93 o
   1   0  18      144.21      151.90     20.30 o
   2   0  18      145.03      128.56     18.52 o
   3   0  18     1469.80     1588.00     52.96 o
   4   0  18        0.64      -26.16     29.91 o
   5   0  18       37.09       28.34     38.91 o
   6   0  18        1.05       10.18     36.58 o
   7   0  18       24.30      -40.81     51.80 o
   8   0  18        2.33       31.39     84.76 o
   1   1  18      112.67      132.09     12.16 o
   2   1  18      137.84      149.37     13.20 o
   3   1  18       23.05       24.79      8.13 o
   4   1  18        0.02       -4.41     10.53 o
   5   1  18      109.17      116.70     31.25 o
   6   1  18        1.40      -47.98     31.98 o
   7   1  18      222.40      261.74     47.82 o
   8   1  18        1.33      -38.61     41.02 o
   0   2  18      148.51      112.09     26.44 o
   1   2  18        8.96       17.93     10.14 o
   2   2  18      219.70      217.78     15.75 o
   3   2  18       16.85       -8.97      9.07 o
   4   2  18        0.74       -9.46     10.60 o
   5   2  18      590.98      603.90     53.98 o
   6   2  18       12.02       51.15     30.83 o
   7   2  18        2.16       -6.73     37.67 o
   8   2  18        3.13      -38.02     39.22 o
   1   3  18       72.28       64.60     14.68 o
   2   3  18      155.92      149.75     16.23 o
   3   3  18       20.56        8.40     11.39 o
   4   3  18      157.60      150.12     20.77 o
   5   3  18       36.89       35.93     22.25 o
   6   3  18       25.17       19.60     81.62 o
   7   3  18       24.33       56.03     54.94 o
   8   3  18        5.82        6.28     43.95 o
   0   4  18       32.81       12.97     20.54 o
   1   4  18        0.21       23.34     37.38 o
   2   4  18        0.16       -4.84     12.66 o
   3   4  18       44.85       20.70     14.40 o
   4   4  18       49.66       30.45     26.15 o
   5   4  18       63.33       76.82     36.01 o
   6   4  18        0.42        8.79     36.57 o
   7   4  18       59.24       57.94     48.23 o
   1   5  18       16.12       15.10     13.50 o
   2   5  18       68.45       62.10     14.65 o
   3   5  18       10.13        0.72     17.14 o
   4   5  18       12.78       27.07     25.83 o
   5   5  18        5.16       13.60     37.08 o
   6   5  18       70.18       99.46     46.46 o
   0   6  18       87.04       87.44     26.00 o
   1   6  18        0.30        0.34     17.27 o
   2   6  18        5.15       -6.88     21.83 o
   3   6  18       31.95       34.28     21.53 o
   4   6  18        4.66       52.07     24.68 o
   5   6  18        1.62       -8.52     60.28 o
   1   7  18      176.53      123.24     29.07 o
   2   7  18       25.87       35.28     25.62 o
   3   7  18       17.23       14.39     26.78 o
   4   7  18       44.24        7.35     37.89 o
   0   8  18        0.05      -18.87     39.06 o
   1   8  18       52.13       -7.50     30.35 o
   1   1  19        8.07       -5.83     10.28 o
   2   1  19       17.01        1.47      9.90 o
   3   1  19       62.00       42.61      9.94 o
   4   1  19       15.33        7.91     22.22 o
   5   1  19        5.28      -30.10     28.36 o
   6   1  19       81.59       67.34     40.38 o
   7   1  19       10.67        2.17     55.70 o
   8   1  19       26.34       18.84     59.65 o
   0   2  19      277.32      259.72     24.64 o
   1   2  19        0.45       -3.38     11.70 o
   2   2  19        8.63      -23.81     15.87 o
   3   2  19      176.22      181.21     15.43 o
   4   2  19        7.27       -4.35     13.20 o
   5   2  19        6.37        7.85     27.93 o
   6   2  19       82.79       51.14     35.89 o
   7   2  19       41.34       22.15     39.95 o
   1   3  19       17.36       12.65     15.59 o
   2   3  19      272.32      292.98     23.00 o
   3   3  19        2.09       19.93     16.08 o
   4   3  19      222.90      191.29     24.60 o
   5   3  19        0.72      -14.77     32.22 o
   6   3  19       35.16       88.22     41.23 o
   7   3  19       32.96       -6.43     43.55 o
   0   4  19      399.40      341.80     36.42 o
   1   4  19       47.16       72.81     16.82 o
   2   4  19      312.98      292.99     23.72 o
   3   4  19       29.07        2.73     19.47 o
   4   4  19      175.45      186.87     24.03 o
   5   4  19      105.99      142.47     52.13 o
   6   4  19      216.91      145.15     84.76 o
   1   5  19      191.79      188.85     23.17 o
   2   5  19      270.57      228.48     43.05 o
   3   5  19       56.09       54.82     25.60 o
   4   5  19      547.84      630.17     48.48 o
   5   5  19       79.45      152.78     45.99 o
   6   5  19        0.74        4.16     43.21 o
   0   6  19      397.44      378.52     60.65 o
   1   6  19        0.20       29.99     23.39 o
   2   6  19       72.13       82.59     22.04 o
   3   6  19      258.11      224.71     28.58 o
   4   6  19       11.73       38.21     37.70 o
   5   6  19       34.46       47.09     81.62 o
   1   7  19        0.21        2.22     26.22 o
   2   7  19      211.54      226.64     34.15 o
   3   7  19       38.79       67.61     43.05 o
   0   0  20      558.86      605.62     61.85 o
   1   0  20        5.67       -9.22     19.63 o
   2   0  20      500.84      484.89     44.86 o
   3   0  20        1.15       34.53     65.93 o
   4   0  20       18.91       21.98     50.23 o
   5   0  20      656.84      951.23    125.57 o
   6   0  20        4.63      -50.23     62.79 o
   7   0  20      104.97      169.53     91.04 o
   1   1  20      247.31      230.38     18.52 o
   2   1  20      319.69      370.34     27.37 o
   3   1  20       43.18       60.17     18.26 o
   4   1  20      436.54      381.25     50.69 o
   5   1  20       31.01       18.25     51.80 o
   6   1  20      157.87      232.75     63.24 o
   7   1  20       31.67       26.81     58.08 o
   0   2  20      853.77      845.27     55.33 o
   1   2  20        9.38       14.64     14.52 o
   2   2  20      278.52      312.59     19.53 o
   3   2  20      383.28      425.02     34.03 o
   4   2  20        5.38      -33.61     34.69 o
   5   2  20        3.78      -19.25     45.97 o
   6   2  20      144.63      164.75     50.91 o
   7   2  20       29.85       62.79     59.65 o
   1   3  20       16.31      -22.94     20.81 o
   2   3  20      103.29       54.86     20.05 o
   3   3  20       39.69       43.98     22.40 o
   4   3  20      267.97      183.80     38.34 o
   5   3  20       70.15      126.15     48.23 o
   6   3  20      125.55      156.42     47.53 o
   0   4  20      176.26      174.61     52.08 o
   1   4  20       47.81       44.83     18.60 o
   2   4  20      115.04       70.93     21.34 o
   3   4  20       22.61        6.25     28.25 o
   4   4  20        3.72       -3.35     35.09 o
   5   4  20       53.32       57.50     44.50 o
   6   4  20       14.05        8.67     42.78 o
   1   5  20        0.02       -8.54     21.85 o
   2   5  20       35.21       62.93     26.40 o
   3   5  20        7.71        3.08     28.11 o
   4   5  20       24.15       32.86     39.98 o
   5   5  20        0.65       -3.01     51.85 o
   0   6  20        0.31       16.09     37.65 o
   1   6  20      102.69       96.68     25.04 o
   2   6  20        3.96       32.37     31.48 o
   3   6  20        0.02        3.05     34.53 o
   1   7  20        0.14        4.29     29.47 o
   1   1  21       95.87       95.39     17.28 o
   2   1  21        0.50        1.22     22.57 o
   3   1  21       13.10      -24.11     18.83 o
   4   1  21       38.41       48.11     41.02 o
   5   1  21       36.50       15.47     51.80 o
   6   1  21        7.46       11.51     51.09 o
   0   2  21       81.83       97.26     26.39 o
   1   2  21       27.92       11.56     15.61 o
   2   2  21       25.71       -2.59     23.31 o
   3   2  21       52.18       43.11     28.30 o
   4   2  21       84.21      114.22     48.01 o
   5   2  21      351.03      313.42     62.54 o
   6   2  21        2.63       -7.06     43.74 o
   1   3  21      554.22      634.12     42.96 o
   2   3  21       72.98       69.65     37.17 o
   3   3  21       16.93       -2.17     51.19 o
   4   3  21        3.49       17.20     33.58 o
   5   3  21       57.90      117.28     58.79 o
   6   3  21       18.68      -53.37     81.62 o
   0   4  21       30.75       22.54     32.14 o
   1   4  21       79.41       39.71     25.15 o
   2   4  21        0.32       19.29     24.11 o
   3   4  21      836.25      911.24     62.12 o
   4   4  21       40.02       54.73     36.80 o
   5   4  21        8.32      -21.98     81.62 o
   1   5  21      268.97      339.07     39.03 o
   2   5  21       19.88       52.67     34.92 o
   3   5  21      179.40       70.92     62.04 o
   4   5  21       81.15       97.76     39.06 o
   0   6  21        9.77       12.90     41.02 o
   1   6  21       93.76       90.12     36.80 o
   2   6  21       49.00       93.87     36.38 o
   0   0  22     1226.89     1167.72     93.53 o
   1   0  22        0.44      -15.94     30.49 o
   2   0  22      281.44      272.79     55.36 o
   3   0  22       31.72       84.76     59.65 o
   4   0  22       65.31      113.02     65.93 o
   5   0  22       68.53       69.07     94.18 o
   1   1  22       79.01       71.22     25.12 o
   2   1  22      215.02      220.10     43.42 o
   3   1  22       22.69       67.40     36.65 o
   4   1  22      265.33      169.53     52.74 o
   5   1  22      172.75      114.64     59.44 o
   0   2  22      215.88      301.89     45.91 o
   1   2  22       69.01       69.65     31.22 o
   2   2  22      173.57      214.39     31.45 o
   3   2  22      126.65      118.48     77.15 o
   4   2  22       62.81       63.99     49.36 o
   5   2  22       29.64       73.38     52.04 o
   1   3  22        0.32      -15.99     26.57 o
   2   3  22      106.23      112.14     32.98 o
   3   3  22        0.00       -6.00     36.93 o
   4   3  22      220.16      149.37     48.89 o
   5   3  22        2.93      150.69     94.18 o
   0   4  22       34.12       39.77     35.38 o
   1   4  22        0.04       22.73     49.02 o
   2   4  22       70.51      121.88     32.46 o
   3   4  22        0.69       34.10     47.42 o
   4   4  22        1.27       18.31     41.16 o
   1   5  22        0.01        3.12     31.04 o
   2   5  22        0.51      -15.99     37.88 o
   1   1  23       21.72       20.03     30.75 o
   2   1  23       13.40        9.36     40.38 o
   3   1  23       18.21      -24.21     34.34 o
   4   1  23        2.61      -11.82     56.31 o
   0   2  23        3.06       32.96     44.40 o
   1   2  23        1.45       29.30     38.06 o
   2   2  23        0.75      -50.65     58.36 o
   3   2  23      189.15      136.30     45.24 o
   4   2  23        5.26       11.93     57.47 o
   1   3  23      129.50      168.07     33.62 o
   2   3  23       12.79      -17.78     48.59 o
   3   3  23      154.00      129.80     45.59 o
   0   4  23        8.50       -1.49     39.44 o
   1   4  23      132.95      126.87     38.29 o
   2   4  23        0.35       15.16     61.55 o
   0   0  24      165.00      153.83     81.62 o
   1   0  24      216.51      292.11     63.24 o
   2   0  24       61.15       60.92     51.29 o
   3   0  24      687.72      744.03    125.57 o
   1   1  24      467.53      440.00     52.37 o
   2   1  24      210.70      183.05     49.39 o
   3   1  24        4.26       47.09     78.48 o
   0   2  24      239.66      176.99     58.54 o
   1   2  24       63.44       19.35     41.06 o
   2   2  24       93.87      126.26     46.23 o
   1   3  24      130.52       51.95     81.62 o
 
